# Supplementary material for: Computationally Efficient 3D Orientation Tracking Using Gyroscope Measurements
Source: Sensors (Basel). 2020 Apr 15;20(8):2240. doi: 10.3390/s20082240 (PMC7218895; doi:10.3390/s20082240)
Supplement: Supplementary file 1 [file sensors-20-02240-s001.zip]

Archive with 34 entries (27 files):
- StepWise3DOCalculationRQ/
- StepWise3DOCalculationRQ/StepWise3DOCalculationRQ.ino
- __MACOSX/
- __MACOSX/StepWise3DOCalculationRQ/
- __MACOSX/StepWise3DOCalculationRQ/._StepWise3DOCalculationRQ.ino
- StepWise3DOCalculationRQ/.DS_Store
- __MACOSX/StepWise3DOCalculationRQ/._.DS_Store
- StepWise3DOCalculationRQ/configuration.h
- __MACOSX/StepWise3DOCalculationRQ/._configuration.h
- StepWise3DOCalculationRQ/Library.ino
- __MACOSX/StepWise3DOCalculationRQ/._Library.ino
- __MACOSX/._StepWise3DOCalculationRQ
- StepWise3DOCalculationRM/
- StepWise3DOCalculationRM/.DS_Store
- __MACOSX/StepWise3DOCalculationRM/
- __MACOSX/StepWise3DOCalculationRM/._.DS_Store
- StepWise3DOCalculationRM/configuration.h
- __MACOSX/StepWise3DOCalculationRM/._configuration.h
- StepWise3DOCalculationRM/Library.ino
- __MACOSX/StepWise3DOCalculationRM/._Library.ino
- StepWise3DOCalculationRM/StepWise3DOCalculationRM.ino
- __MACOSX/StepWise3DOCalculationRM/._StepWise3DOCalculationRM.ino
- __MACOSX/._StepWise3DOCalculationRM
- OnlyFinal3DOCalculationRQ2RM/
- OnlyFinal3DOCalculationRQ2RM/.DS_Store
- __MACOSX/OnlyFinal3DOCalculationRQ2RM/
- __MACOSX/OnlyFinal3DOCalculationRQ2RM/._.DS_Store
- OnlyFinal3DOCalculationRQ2RM/configuration.h
- __MACOSX/OnlyFinal3DOCalculationRQ2RM/._configuration.h
- OnlyFinal3DOCalculationRQ2RM/Library.ino
- __MACOSX/OnlyFinal3DOCalculationRQ2RM/._Library.ino
- OnlyFinal3DOCalculationRQ2RM/OnlyFinal3DOCalculationRQ2RM.ino
- __MACOSX/OnlyFinal3DOCalculationRQ2RM/._OnlyFinal3DOCalculationRQ2RM.ino
- __MACOSX/._OnlyFinal3DOCalculationRQ2RM
